# Supplementary material for: Allyl methyl trisulfide protected against LPS-induced acute lung injury in mice via inhibition of the NF-κB and MAPK pathways
Source: Front Pharmacol. 2022 Aug 8;13:919898. doi: 10.3389/fphar.2022.919898 (PMC9394683; doi:10.3389/fphar.2022.919898)
Supplement: Supplementary file 9 [file DataSheet1.XLSX]

## Sheet: Lung Index
	Body weight （g）
	Control	LPS	Low	Medium	High
1	30.14	26.7	27.62	30.09	30.59
2	29.08	32.18	29.31	27.44	27.13
3	32.08	33.29	31.62	28.74	26.37
4	34.11	27.77	27.74	30.87	29.43
5	30.38	26.06	28.29	30.27	28.55
6	33.94	29.58	30.4	29.55	28.3
	lung weight （mg）
	Control	LPS	Low	Medium	High
	0.1717	0.1965	0.1959	0.1906	0.1698
	0.1525	0.2216	0.1785	0.1894	0.1569
	0.1863	0.2193	0.1854	0.1798	0.1388
	0.1935	0.1969	0.1923	0.1848	0.1665
	0.158	0.1906	0.195	0.1925	0.1715
	0.1935	0.2148	0.1887	0.1846	0.1657
	Wet lung weight/body weight (mg/g)
	Control	LPS	Low	Medium	High
	5.69675	7.35955	7.09269	6.33433	5.55083
	5.24415	6.88626	6.09007	6.90233	5.78327
	5.80736	6.58756	5.86338	6.25609	5.26356
	5.67282	7.09039	6.93223	5.98639	5.65749
	5.20079	7.31389	6.8929	6.35943	6.00701
	5.70124	7.26166	6.20724	6.24704	5.85512
	5.55385	7.08322	6.51308	6.3476	5.68621

## Sheet: BALF Protein
Protein content in BALF
ng/ml	0	25	125	250	500	750	1000	1500	2000
	0.082	0.104	0.269	0.412	0.741	0.971	1.283	1.681	2.149
	0.096	0.102	0.267	0.449	0.753	1.036	1.292	1.744	2.214
	0.089	0.103	0.268	0.4305	0.747	1.0035	1.2875	1.7125	2.1815
	Control	LPS	Low	Medium	High
A	0.262	0.31	0.309	0.267	0.277
	0.283	0.371	0.256	0.277	0.237
	0.24	0.316	0.293	0.307	0.229
	0.247	0.353	0.318	0.296	0.286
	0.264	0.347	0.292	0.289	0.23
	0.237	0.32	0.299	0.282	0.263
mg/ml	Control	LPS	Low	Medium	High
	0.374	0.566	0.562	0.394	0.434
	0.458	0.81	0.35	0.434	0.274
	0.286	0.59	0.498	0.554	0.242
	0.314	0.738	0.598	0.51	0.47
	0.382	0.714	0.494	0.482	0.246
	0.274	0.606	0.522	0.454	0.378
average	0.348	0.670667	0.504	0.471333	0.340667

## Sheet: Cells in BALF
Total cells in BALF
	1	2	3	4	5	6
control	5.77778	8.44444	9	5	5.66667	6.77778
LPS	82	76	92	74	81	69
Low	51	43	49	27	63	41
Medium	26	17	33	15	30	9
High	10.8	7.2	11.4	13.2	15.3	7.5

## Sheet: TNF-α
<>	1	2	3	4	5	6	7	8	9	10	11	12
A						1.0084	0.0605	0.0485	0.0318	0.0407	0.0385	0.0551
B						0.5389	0.2856	0.2349	0.2629	0.2484	0.2193	0.238
C						0.2892	0.2182	0.2005	0.2088	0.1889	0.2255	0.2339
D						0.1599	0.1763	0.1657	0.1498	0.1413	0.1857	0.1413
E						0.0895	0.1178	0.1232	0.1328	0.1253	0.12	0.1285
F						0.0561
G						0.0419
H						0.023
Concentration of TNF-a(pg/ml)	1000	500	250	125	62.5	31.25	15.625	0				四参数Logistic曲线拟合
	1.0084	0.5389	0.2892	0.1599	0.0895	0.0561	0.0419	0.023
												==================================================================
												方程: y = (A - D) / [1 + (x/C)^B] + D
TNF-a												------------------------------------------------------------------
pg/ml	1	2	3	4	5	6						A = 12.97089
control	34	23	8	16	14	29	20.6667					B = -0.98709
LPS	247	198	225	211	183	201	210.833					C = 12540.93337
Low	182	165	173	154	189	197	176.667					D = 0.02277
medium	142	132	117	109	151	109	126.667					r^2 = 0.99999
High	87	92	101	94	89	97	93.3333					==================================================================
												==================================================================
												X Y-反应值 Y-平均值 CV(%) Y-计算值 Y-残差
												------------------------------------------------------------------
												0.0000 0.0230 0.0228 -0.0002
												15.6250 0.0419 0.0403 -0.0016
												31.2500 0.0561 0.0575 0.0014
												62.5000 0.0895 0.0915 0.0020
												125.0000 0.1599 0.1583 -0.0016
												250.0000 0.2892 0.2887 -0.0005
												500.0000 0.5389 0.5395 0.0006
												1000.0000 1.0084 1.0083 -0.0001
												==================================================================
												数据个数 8
												残差平方和 0.00001

## Sheet: IL-1
<>	1	2	3	4	5	6	7	8	9	10	11	12
A						2.4674	0.7437	0.8079	0.8739	0.7048	0.7685	0.5966
B						1.993	1.5158	1.4415	1.3668	1.5476	1.3948	1.3739
C						1.5462	1.3341	1.2885	1.3524	1.3304	1.3632	1.3116
D						1.0839	1.2885	1.3341	1.2845	1.1487	1.2484	1.1803
E						0.6768	1.1065	1.0469	1.1395	0.9777	0.9995	1.0672
F						0.4004
G						0.2303
H						0.0273
Concentration of IL-1β(pg/ml)	1000	500	250	125	62.5	31.25	15.6	0
	2.4674	1.993	1.5462	1.0839	0.6768	0.4004	0.2303	0.0273		四参数Logistic曲线拟合
										==================================================================
										方程: y = (A - D) / [1 + (x/C)^B] + D
										------------------------------------------------------------------
IL-1										A = 3.24672
pg/ml	1	2	3	4	5	6				B = -0.89256
control	72	81	93	66	75	52	73.1667			C = 285.57878
LPS	243	219	197	254	205	199	219.5			D = 0.01717
Low	188	176	193	187	196	182	187			r^2 = 0.99957
medium	176	188	175	143	166	150	166.333			==================================================================
High	134	122	141	109	113	126	124.167
										==================================================================
										X Y-反应值 Y-平均值 CV(%) Y-计算值 Y-残差
										------------------------------------------------------------------
										0.0000 0.0273 0.0172 -0.0101
										15.6000 0.2303 0.2415 0.0112
										31.2500 0.4004 0.4108 0.0104
										62.5000 0.6768 0.6788 0.0020
										125.0000 1.0839 1.0621 -0.0218
										250.0000 1.5462 1.5362 -0.0100
										500.0000 1.9930 2.0274 0.0344
										1000.0000 2.4674 2.4514 -0.0160
										==================================================================
										数据个数 8
										残差平方和 0.00235

## Sheet: IL-6
<>	1	2	3	4	5	6	7	8	9	10	11	12
A						0.0882	0.3712	0.2729	0.3528	0.2991	0.2761	0.3425
B						0.2178	1.2139	1.0953	1.1712	0.9411	1.2634	1.0415
C						0.3935	0.8371	0.8147	0.9435	0.7696	0.9273	0.9131
D						0.7089	0.674	0.7334	0.6452	0.7039	0.6914	0.8094
E						1.1384	0.5974	0.5691	0.6785	0.6791	0.6345	0.5962
F						1.5754
G						1.9595
H
Concentration of IL-6(pg/ml)	0	31.25	62.5	125	250	500	1000
	0.0882	0.2178	0.3935	0.7089	1.1384	1.5754	1.9595		四参数Logistic曲线拟合
									==================================================================
IL-6									方程: y = (A - D) / [1 + (x/C)^B] + D
pg/ml	1	2	3	4	5	6			------------------------------------------------------------------
control	57.3347	39.0384	53.8753	43.8805	39.6293	51.9476	47.6176		A = 2.37612
LPS	282.454	237.364	265.375	187.996	303.615	219.101	249.317		B = -1.19360
Low	159.18	153.36	188.699	142.01	183.989	179.928	167.861		C = 288.23831
medium	119.408	133.231	112.943	126.28	123.386	152.001	127.875		D = 0.07947
High	102.525	96.5252	120.431	120.568	110.578	102.268	108.816		r^2 = 0.99974
									==================================================================
									==================================================================
									X Y-反应值 Y-平均值 CV(%) Y-计算值 Y-残差
									------------------------------------------------------------------
									0.0000 0.0882 0.0795 -0.0087
									31.2500 0.2178 0.2308 0.0130
									62.5000 0.3935 0.3984 0.0049
									125.0000 0.7089 0.6984 -0.0105
									250.0000 1.1384 1.1305 -0.0079
									500.0000 1.5754 1.5922 0.0168
									1000.0000 1.9595 1.9519 -0.0076
									==================================================================
									数据个数 7
									残差平方和 0.00078

## Sheet: NO
NO
<>	1	2	3	4	5	6	7	8	9	10	11	12
A	0.0413	0.1087	0.1671	0.2765	0.4096	0.4942	0.9347
B	0.0421	0.1075	0.1658	0.2807	0.4034	0.4951	0.9413
C	0.3973	0.3517	0.3327	0.3162	0.3176	0.3101
D	0.8026	0.8098	0.8163	0.946	0.7496	0.7933
E	0.6159	0.579	0.6452	0.5982	0.629	0.5501
F	0.488	0.4884	0.4587	0.4855	0.5501	0.5349
G	0.3031	0.4566	0.3386	0.4318	0.3519	0.3842
H
μmol/L	0	3.125	6.25	12.5	20	25	50
	0.0413	0.1087	0.1671	0.2765	0.4096	0.4942	0.9347
	0.0421	0.1075	0.1658	0.2807	0.4034	0.4951	0.9413
	0.0417	0.1081	0.16645	0.2786	0.4065	0.49465	0.938
	1	2	3	4	5	6
control	0.3973	0.3517	0.3327	0.3162	0.3176	0.3101
LPS	0.8026	0.8098	0.8163	0.946	0.7496	0.7933
Low	0.6159	0.579	0.6452	0.5982	0.629	0.5501
medium	0.488	0.4884	0.4587	0.4855	0.5501	0.5349
High	0.3031	0.4566	0.3386	0.4318	0.3519	0.3842
NO(μmol/L)
control	19.4607	16.8989	15.8315	14.9045	14.9831	14.5618
LPS	42.2303	42.6348	43	50.2865	39.2528	41.7079
Low	31.7416	29.6685	33.3876	30.7472	32.4775	28.0449
medium	24.5562	24.5787	22.9101	24.4157	28.0449	27.191
High	14.1685	22.7921	16.1629	21.3989	16.9101	18.7247
Protein concentration (mg/L）
mg/L	1	2	3	4	5	6
control	4110.97	4067.15	3957.44	4060.68	4428.62	4357.15
LPS	3553.32	3565.68	3772.15	4005.09	3764.21	3645.09
Low	3698.03	3801.26	3833.03	3655.68	4195.68	3705.97
medium	3774.79	3698.03	3999.79	3997.15	3880.68	4047.44
High	4005.38	3859.5	4330.68	4076.56	3870.38	3981.26
nmol/mg protein	1	2	3	4	5	6
control	4.73384	4.15497	4.00043	3.67045	3.38326	3.34205	3.88083
LPS	11.8847	11.957	11.3993	12.5557	10.4279	11.4422	11.6111
Low	8.58337	7.80491	8.71051	8.41081	7.74071	7.5675	8.1363
medium	6.5053	6.64642	5.72782	6.10829	7.22682	6.71807	6.48879
High	3.53737	5.90546	3.73219	5.24925	4.36911	4.70321	4.58277

## Sheet: MPO
<>	1	2	3	4	5	6	7	8	9	10	11	12
A	0.0536	0.06	0.0522	0.0571	0.0556	0.0558	0.2479	0.2263	0.2165	0.2162	0.2049	0.2443
B	0.0527	0.0499	0.0554	0.0558	0.0615	0.053	0.4751	0.5282	0.44	0.4724	0.4814	0.5916
C	0.0696	0.0582	0.0681	0.0571	0.0615	0.0609	0.4134	0.3782	0.3654	0.3771	0.4277	0.4231
D	0.066	0.0595	0.0696	0.063	0.0614	0.0602	0.344	0.3056	0.3508	0.338	0.3575	0.3453
E	0.0525	0.0536	0.0583	0.0562	0.0565	0.0537	0.2729	0.3238	0.3163	0.2582	0.2807	0.2472
F
G
H
ODblank	1	2	3	4	5	6
control	0.0536	0.06	0.0522	0.0571	0.0556	0.0558
LPS	0.0527	0.0499	0.0554	0.0558	0.0615	0.053
Low	0.0696	0.0582	0.0681	0.0571	0.0615	0.0609
medium	0.066	0.0595	0.0696	0.063	0.0614	0.0602
High	0.0525	0.0536	0.0583	0.0562	0.0565	0.0537
ODtest
control	0.2479	0.2263	0.2165	0.2162	0.2049	0.2443
LPS	0.4751	0.5282	0.44	0.4724	0.4814	0.5916
Low	0.4134	0.3782	0.3654	0.3771	0.4277	0.4231
medium	0.344	0.3056	0.3508	0.338	0.3575	0.3453
High	0.2729	0.3238	0.3163	0.2582	0.2807	0.2472
tissue weight (mg)	1	2	3	4	5	6
control	10.6	10.17	10.13	9.91	9.97	9.87
LPS	9.8	9.67	10.14	10.29	10.51	9.81
Low	10.39	10.26	9.67	9.84	10.4	10.13
medium	10.35	9.98	10.18	9.96	9.99	10
High	10.42	10.26	10.33	9.76	9.87	10.23
U/g tissue							Average	STD
control	1.62214	1.44708	1.43532	1.42075	1.32521	1.69011	1.4901	0.125358
LPS	3.81434	4.37719	3.35655	3.58282	3.53561	4.85869	3.92087	0.529187
Low	2.92828	2.7601	2.72076	2.8779	3.11607	3.16418	2.92788	0.16573
medium	2.37698	2.18224	2.44449	2.4434	2.62298	2.52301	2.43218	0.135676
High	1.87183	2.33056	2.21025	1.83157	2.0102	1.67389	1.98805	0.225042

## Sheet: MCP-1
<>	1	2	3	4	5	6	7	8	9	10	11	12
A	0.0445	0.7544	1.688	1.2621	1.0975
B	0.0987	0.7948	1.7075	1.3197	1.0389
C	0.1382	0.815	1.6842	1.2331	1.0622
D	0.2361	0.8026	1.8656	1.221	1.1542
E	0.3943	0.8141	1.6359	1.2919	1.157
F	0.7536	0.7772	1.7251	1.332	1.0704
G	1.3572	1.0033	0.9226	0.9501	0.8603
H	2.2634	0.912	0.9055
										四参数Logistic曲线拟合
pg/ml	0	7.81	15.6	31.3	62.5	125	250	500		==================================================================
	0.0445	0.0987	0.1382	0.2361	0.3943	0.7536	1.3572	2.2634		方程: y = (A - D) / [1 + (x/C)^B] + D
										------------------------------------------------------------------
										A = 6.10577
										B = -1.06964
										C = 837.78995
										D = 0.05214
										r^2 = 0.99992
										==================================================================
										==================================================================
										X Y-反应值 Y-平均值 CV(%) Y-计算值 Y-残差
										------------------------------------------------------------------
										0.0000 0.0445 0.0521 0.0076
										7.8100 0.0987 0.0926 -0.0061
										15.6000 0.1382 0.1364 -0.0018
										31.3000 0.2361 0.2268 -0.0093
										62.5000 0.3943 0.4070 0.0127
										125.0000 0.7536 0.7518 -0.0018
										250.0000 1.3572 1.3552 -0.0020
										500.0000 2.2634 2.2640 0.0006
										==================================================================
										数据个数 8
										残差平方和 0.00035
	1	2	3	4	5	6
control	0.7544	0.7948	0.815	0.8026	0.8141	0.7772
LPS	1.688	1.7075	1.6842	1.8656	1.6359	1.7251
Low	1.2621	1.3197	1.2331	1.221	1.2919	1.332
medium	1.0975	1.0389	1.0622	1.1542	1.157	1.0704
High	1.0033	0.9226	0.9501	0.8603	0.912	0.9055
MCP-1(pg/ml)
control	125.484	133.16	137.031	134.652	136.858	129.806
LPS	330.954	336.028	329.97	378.682	317.589	340.641
Low	229.061	241.93	222.678	220.033	235.686	244.712
medium	193.647	181.495	186.3	205.627	206.224	187.999
High	174.222	158.028	163.502	145.791	155.93	154.647
protein concentration
mg/mL	1	2	3	4	5	6
control	4.11097	4.06715	3.95744	4.06068	4.42862	4.35715
LPS	3.55332	3.56568	3.77215	4.00509	3.76421	3.64509
Low	3.69803	3.80126	3.83303	3.65568	4.19568	3.70597
medium	3.77479	3.69803	3.99979	3.99715	3.88068	4.04744
High	4.00538	3.8595	4.33068	4.07656	3.87038	3.98126
MCP-1(pg/mg protein)	1	2	3	4	5	6
control	91.5724	98.2215	103.878	99.4802	92.7092	89.3743	95.8727	5.05553
LPS	279.418	282.719	262.426	283.651	253.112	280.356	273.614	11.6064
Low	185.824	190.934	174.283	180.568	168.521	198.096	183.038	9.91909
medium	153.9	147.237	139.732	154.33	159.424	139.347	148.995	7.56394
High	130.491	122.836	113.263	107.29	120.864	116.531	118.546	7.36124
